# Supplementary material for: Swine influenza virus triggers ferroptosis in A549 cells to enhance virus replication
Source: Virol J. 2022 Jun 17;19:104. doi: 10.1186/s12985-022-01825-y (PMC9205082; doi:10.1186/s12985-022-01825-y)
Supplement: Supplementary file 1 — Additional file 1: The fold changes of all significantly differently expressed proteins in SIV-infected cells. [file 12985_2022_1825_MOESM1_ESM.xlsx]

## Sheet: A.vs.B.diff_prot
Protein accession number	Protein description	Gene name	ratios (SIV.vs.Mock)	P value
H6VRG1	Keratin 1	KRT1	0.447065	0.0225793
P13645	Keratin, type I cytoskeletal 10	KRT10	0.514925	0.0163083
A8K6Q8	cDNA FLJ75881, highly similar to Homo sapiens transferrin receptor (p90, CD71) (TFRC), mRNA		0.56206	0.00899769
P10412	Histone H1.4	HIST1H1E	1.68519	6.09445e-05
P16403	Histone H1.2	HIST1H1C	2.15408	0.041677
P16402	Histone H1.3	HIST1H1D	1.60742	0.0157356
P35908	Keratin, type II cytoskeletal 2 epidermal	KRT2	0.59	0.0436565
P35527	Keratin, type I cytoskeletal 9	KRT9	0.539555	0.0464866
O75976	Carboxypeptidase D	CPD	0.661796	0.00161259
A0A0B7NY86	MHC class I antigen	HLA-C	0.492565	0.00174094
Q06481	Amyloid-like protein 2	APLP2	0.467409	0.0036942
A0A024R466	Integral membrane protein 2C, isoform CRA_a	ITM2C	0.602692	0.00359399
Q92896	Golgi apparatus protein 1	GLG1	0.613819	0.00711932
Q9NZV1	Cysteine-rich motor neuron 1 protein	CRIM1	0.591392	0.000852939
A0A1G4HQ05	MHC class I antigen	HLA-A	0.62982	0.0145295
P11169	Solute carrier family 2, facilitated glucose transporter member 3	SLC2A3	0.658361	0.0193417
A0A140VJC8	Testicular tissue protein Li 2		0.528058	0.00844156
B4DUT8	Calponin	CNN2	0.586823	0.0211807
P60520	Gamma-aminobutyric acid receptor-associated protein-like 2	GABARAPL2	0.648821	0.00362776
A0A3B3ITT5	60S ribosomal protein L29	RPL29	1.68056	0.00363708
A0A024R8J2	Protein tyrosine phosphatase type IVA, member 1, isoform CRA_a	PTP4A1	0.622355	0.0139052
O00622	Protein CYR61	CYR61	0.568562	0.00371341
H7C4T5	Muscleblind-like protein 1 (Fragment)	MBNL1	0.61745	0.00106236
C0JYY2	Apolipoprotein B (Including Ag(X) antigen), isoform CRA_a	APOB	0.590768	0.006275
P02751	Fibronectin	FN1	0.576929	0.00243109
A8K556	cDNA FLJ78217		0.632121	0.000269598
Q92576	PHD finger protein 3	PHF3	0.654852	0.00443608
A0A024R2W4	Dystroglycan 1 (Dystrophin-associated glycoprotein 1), isoform CRA_a	DAG1	0.569348	0.00719812
B4DPP6	cDNA FLJ54371, highly similar to Serum albumin		0.276562	0.0104122
B2R5V0	cDNA, FLJ92637, highly similar to Homo sapiens nuclear receptor coactivator 4 (NCOA4), mRNA		0.594754	2.14625e-06
A0A024RC29	Desmocollin 3, isoform CRA_b	DSC3	0.509526	0.000470174
Q15043	Zinc transporter ZIP14	SLC39A14	0.611482	0.000118052
P02649	Apolipoprotein E	APOE	0.395073	0.00364708
O00220	Tumor necrosis factor receptor superfamily member 10A	TNFRSF10A	0.663918	0.00803524
P78552	Interleukin-13 receptor subunit alpha-1	IL13RA1	0.631527	0.000283375
R4GMX3	COMMD3-BMI1 readthrough	COMMD3-BMI1	0.65409	3.32022e-05
Q9NPF0	CD320 antigen	CD320	0.505271	0.0178231
D9ZGG2	Vitronectin	VTN	0.314081	0.000844624
Q96MM7	Heparan-sulfate 6-O-sulfotransferase 2	HS6ST2	0.50847	0.0343927
P07996	Thrombospondin-1	THBS1	0.657439	0.00352972
A6XMV9	Protease serine 2 preproprotein	PRSS2	0.640814	0.027281
A0A024RC48	Polypeptide N-acetylgalactosaminyltransferase	GALNT1	0.639788	0.00977904
D6RAR4	Hepatocyte growth factor activator	HGFAC	0.631981	0.000405878
M1VKI3	Tyrosine-protein kinase receptor	SDC4-ROS1_S4;R32	0.650494	0.0348033
B2R7I0	cDNA, FLJ93451, highly similar to Homo sapiens thioredoxin domain containing 14 (TXNDC14), mRNA		0.640805	0.000863712
A0A024QZN7	Chromosome 10 open reading frame 70, isoform CRA_b	C10orf70	0.531382	0.0171621
D3DRR6	Inter-alpha (Globulin) inhibitor H2, isoform CRA_a	ITIH2	0.399718	0.000121861
A0A0A0MTL6	Rho family-interacting cell polarization regulator 1	RIPOR1	0.655145	0.0074445
A8K9L8	cDNA FLJ76964, highly similar to Homo sapiens tropomodulin 2 (neuronal) (TMOD2), mRNA		0.444399	0.000326282
Q92859	Neogenin	NEO1	0.602369	0.0148763
A8K099	cDNA FLJ77959, highly similar to Homo sapiens protein kinase, cAMP-dependent, regulatory, type I, beta (PRKAR1B), mRNA		0.62172	0.00484975
P15529	Membrane cofactor protein	CD46	0.639782	0.00186986
Q14781	Chromobox protein homolog 2	CBX2	0.434261	0.0353234
B2RB57	cDNA, FLJ95321, highly similar to Homo sapiens ATG7 autophagy related 7 homolog (S. cerevisiae) (ATG7), mRNA		0.644987	0.00416697
O00479	High mobility group nucleosome-binding domain-containing protein 4	HMGN4	1.64337	0.0204293
Q01650	Large neutral amino acids transporter small subunit 1	SLC7A5	0.400909	0.00900952
O60245	Protocadherin-7	PCDH7	0.63315	0.000248959
Q53GI2	Testis expressed sequence 264 variant (Fragment)		0.601928	0.00108143
Q9BT67	NEDD4 family-interacting protein 1	NDFIP1	0.54336	0.000257876
Q96A54	Adiponectin receptor protein 1	ADIPOR1	0.63117	0.00275605
Q5KU26	Collectin-12	COLEC12	0.629339	0.0104372
B2R5R9	cDNA, FLJ92591, highly similar to Homo sapiens regulatory factor X, 5 (influences HLA class IIexpression) (RFX5), mRNA		1.58077	0.0213952
D6RF35	Vitamin D-binding protein	GC	0.432057	0.0154343
B7Z8Q2	cDNA FLJ55606, highly similar to Alpha-2-HS-glycoprotein		0.170889	0.0183448
A8KAF9	UPP	RP11-311P8.3	0.665486	0.00113497
Q68D85	Natural cytotoxicity triggering receptor 3 ligand 1	NCR3LG1	0.521093	0.00297982
Q13233	Mitogen-activated protein kinase kinase kinase 1	MAP3K1	1.7418	0.0223053
M1V487	Tyrosine-protein kinase receptor	LRIG3(NM_153377)-ROS1	0.55787	0.000452863
O43493	Trans-Golgi network integral membrane protein 2	TGOLN2	0.27617	0.0045426
O43741	5-AMP-activated protein kinase subunit beta-2	PRKAB2	0.646636	0.00711284
Q5T8I3	Protein FAM102B	FAM102B	1.59291	0.0158093
A0A2R8Y504	Epsilon-sarcoglycan	SGCE	0.472374	0.000556864
P10109	Adrenodoxin, mitochondrial	FDX1	1.51534	0.00895228
P52799	Ephrin-B2	EFNB2	0.381343	0.0174312
A6XMH4	Beta-2-microglobulin		0.429116	0.00463859
B4DHZ6	Transferrin, isoform CRA_c	TF	0.187243	2.23344e-05
Q9H8M2	Bromodomain-containing protein 9	BRD9	0.395065	0.0334811
O00268	Transcription initiation factor TFIID subunit 4	TAF4	0.594241	0.0259285
Q9NYF3	Protein FAM53C	FAM53C	0.366359	0.000324729
