# Supplementary material for: Swine influenza virus triggers ferroptosis in A549 cells to enhance virus replication
Source: Virol J. 2022 Jun 17;19:104. doi: 10.1186/s12985-022-01825-y (PMC9205082; doi:10.1186/s12985-022-01825-y)
Supplement: Supplementary file 2 — Additional file 2: Gene Ontology analysis of DEPs in SIV-infected cells. [file 12985_2022_1825_MOESM2_ESM.xlsx]

## Sheet: q<0.05
GO_ID	GO_Term	GO_Class	Adjusted P value（q value）	Up(n)	IDs(up)	Down(n)	IDs(down)
GO:0005576	extracellular region	CC	5.31e-06	0		8	Q9NZV1 O00622 P02751 B4DPP6 P02649 P07996 D6RAR4 D6RF35
GO:0004866	endopeptidase inhibitor activity	MF	0.000186601	0		5	Q06481 Q9NZV1 A0A140VJC8 D3DRR6 B7Z8Q2
GO:0004867	serine-type endopeptidase inhibitor activity	MF	0.000203763	0		4	Q06481 Q9NZV1 A0A140VJC8 D3DRR6
GO:0008201	heparin binding	MF	0.00167355	0		3	Q06481 A0A140VJC8 P07996
GO:0016020	membrane	CC	0.00557549	0		17	A8K6Q8 Q06481 Q92896 P11169 A0A140VJC8 A8K556 A0A024R2W4 A0A024RC29 Q15043 Q96MM7 Q92859 Q01650 O60245 Q96A54 A0A2R8Y504 P52799 A6XMH4
GO:0005882	intermediate filament	CC	0.00729104	0		4	H6VRG1 P13645 P35908 P35527
GO:0016010	dystrophin-associated glycoprotein complex	CC	0.00729104	0		2	A0A024R2W4 A0A2R8Y504
GO:0006955	immune response	BP	0.00957273	0		4	A0A0B7NY86 A0A1G4HQ05 D9ZGG2 A6XMH4
GO:0005886	plasma membrane	CC	0.0133164	0		5	A8K6Q8 A0A024R2W4 Q92859 A0A2R8Y504 A6XMH4
GO:0006334	nucleosome assembly	BP	0.0198182	3	P10412 P16403 P16402	0
GO:0000785	chromatin	CC	0.020916	4	P10412 P16403 P16402 O00479	0
GO:0005615	extracellular space	CC	0.0229983	0		3	B4DPP6 P07996 D6RF35
GO:0005520	insulin-like growth factor binding	MF	0.0229983	0		2	Q9NZV1 O00622
GO:0044459	plasma membrane part	CC	0.029484	0		4	A0A024R2W4 Q92859 A0A2R8Y504 A6XMH4
GO:0038024	cargo receptor activity	MF	0.0332254	0		2	A8K6Q8 D9ZGG2
GO:0000786	nucleosome	CC	0.0470847	3	P10412 P16403 P16402	0
GO:0004872	receptor activity	MF	0.0470847	0		4	A8K6Q8 A8K556 D9ZGG2 Q92859
GO:0001558	regulation of cell growth	BP	0.0470847	0		2	Q9NZV1 O00622
GO:0055072	iron ion homeostasis	BP	0.0470847	0		2	A8K6Q8 Q92859
GO:0030001	metal ion transport	BP	0.0470847	0		3	A8K6Q8 Q15043 Q9BT67
GO:0098797	plasma membrane protein complex	CC	0.0470847	0		3	A0A024R2W4 A0A2R8Y504 A6XMH4
